# Supplementary material for: Extracellular Vesicles Are Conveyors of the NS1 Toxin during Dengue Virus and Zika Virus Infection
Source: Viruses. 2023 Jan 27;15(2):364. doi: 10.3390/v15020364 (PMC9965858; doi:10.3390/v15020364)
Supplement: Supplementary file 1 [file viruses-15-00364-s001.zip]

Archive with 1 entries (1 files):
- viruses-2146772-supplementary.pdf
